# Supplementary material for: Planes on a Snake? On the Identities of Crab Larvae Rafting on Sea Snakes
Source: Ecol Evol. 2026 May 31;16(6):e73742. doi: 10.1002/ece3.73742 (PMC13240343; doi:10.1002/ece3.73742)
Supplement: Supplementary file 1 — Table S1: GenBank accession numbers of COI and 16S sequences of grapsid megalopae. Appendix S1: Chelex Protocol used for extractions. [file ECE3-16-e73742-s001.zip]

Archive with 2 entries (2 files):
- ece373742-sup-0001-TableS1.docx
- ece373742-sup-0002-AppendixS1.docx
